# Supplementary material for: Revision of the genus Vanenga Schaus, 1928 (Lepidoptera, Mimallonoidea, Mimallonidae) with the description of a new species
Source: Zookeys. 2017 Jan 10;(644):89–104. doi: 10.3897/zookeys.644.10705 (PMC5242260; doi:10.3897/zookeys.644.10705)
Supplement: XML Treatment for Vanenga mera [file zookeys.644.10705-treatment2.xml]

<!DOCTYPE tp:taxon-treatment
  PUBLIC "-//TaxonX//DTD Taxonomic Treatment Publishing DTD v0 20100105//EN" "tax-treatment-NSO.dtd">
<tp:taxon-treatment xmlns:tp="http://www.plazi.org/taxpub"><tp:treatment-meta><kwd-group><label>Taxon classification</label><kwd><named-content content-type="kingdom">Animalia</named-content></kwd><kwd><named-content content-type="order">Lepidoptera</named-content></kwd><kwd><named-content content-type="family">Mimallonidae</named-content></kwd></kwd-group><mixed-citation publication-type="journal"><person-group><name><surname>St. Laurent</surname><given-names>Ryan A.</given-names></name><name><surname>Herbin</surname><given-names>Daniel</given-names></name></person-group><article-title>Revision of the genus <italic><tp:taxon-name><tp:taxon-name-part taxon-name-part-type="genus">Vanenga</tp:taxon-name-part></tp:taxon-name></italic> Schaus, 1928 (<tp:taxon-name><tp:taxon-name-part taxon-name-part-type="order">Lepidoptera</tp:taxon-name-part></tp:taxon-name>, <tp:taxon-name><tp:taxon-name-part taxon-name-part-type="superfamily">Mimallonoidea</tp:taxon-name-part></tp:taxon-name>, <tp:taxon-name><tp:taxon-name-part taxon-name-part-type="family">Mimallonidae</tp:taxon-name-part></tp:taxon-name>) with the description of a new species</article-title><source>Zookeys</source><day>10</day><month>1</month><year>2017</year><volume>2017</volume><issue>644</issue><fpage>89</fpage><lpage>104</lpage><pub-id pub-id-type="doi">10.3897/zookeys.644.10705</pub-id></mixed-citation></tp:treatment-meta><tp:nomenclature><tp:taxon-name>
            <tp:taxon-name-part taxon-name-part-type="genus">Vanenga</tp:taxon-name-part>
            <tp:taxon-name-part taxon-name-part-type="species">mera</tp:taxon-name-part>
          </tp:taxon-name><tp:taxon-authority>(Dognin, 1924)</tp:taxon-authority><xref ref-type="fig" rid="F1">Figs 1–3</xref><xref ref-type="fig" rid="F3">, 10</xref><xref ref-type="fig" rid="F4">, 13</xref><xref ref-type="fig" rid="F5">, 15</xref><tp:nomenclature-citation-list><tp:nomenclature-citation><tp:taxon-name>
                <tp:taxon-name-part taxon-name-part-type="genus">Perophora</tp:taxon-name-part> <tp:taxon-name-part taxon-name-part-type="species">mera</tp:taxon-name-part></tp:taxon-name><comment>Dognin, 1924: 31</comment></tp:nomenclature-citation><tp:nomenclature-citation><tp:taxon-name>
                <tp:taxon-name-part taxon-name-part-type="genus">Vanenga</tp:taxon-name-part> <tp:taxon-name-part taxon-name-part-type="species">mera</tp:taxon-name-part></tp:taxon-name><comment>; <xref ref-type="bibr" rid="B11">Schaus 1928</xref>: 664, fig. ♂ 86g [incorrectly labeled as “<tp:taxon-name><tp:taxon-name-part taxon-name-part-type="species">asea</tp:taxon-name-part></tp:taxon-name>” on plate, while the species <tp:taxon-name><tp:taxon-name-part taxon-name-part-type="genus">Lacosoma</tp:taxon-name-part> <tp:taxon-name-part taxon-name-part-type="species">asea</tp:taxon-name-part></tp:taxon-name> Schaus, 1928 is labeled as “<tp:taxon-name><tp:taxon-name-part taxon-name-part-type="species">mera</tp:taxon-name-part></tp:taxon-name>”]</comment></tp:nomenclature-citation><tp:nomenclature-citation><tp:taxon-name>
                <tp:taxon-name-part taxon-name-part-type="genus">Vanenga</tp:taxon-name-part> <tp:taxon-name-part taxon-name-part-type="species">mera</tp:taxon-name-part></tp:taxon-name><comment>; <xref ref-type="bibr" rid="B4">Gaede 1931</xref></comment></tp:nomenclature-citation><tp:nomenclature-citation><tp:taxon-name>
                <tp:taxon-name-part taxon-name-part-type="genus">Vanenga</tp:taxon-name-part> <tp:taxon-name-part taxon-name-part-type="species">mera</tp:taxon-name-part></tp:taxon-name><comment>; <xref ref-type="bibr" rid="B1">Becker 1996</xref></comment></tp:nomenclature-citation></tp:nomenclature-citation-list></tp:nomenclature><tp:treatment-sec sec-type="type material" id="SECID0EGEAE"><title>Type material.</title><p>
            <bold>Holotype</bold>, ♂. <bold>BRAZIL: Pará</bold>: Obidos, Amazones, Brésil [Óbidos, Pará]/ Dognin Collection/ Spec fig/ <italic><tp:taxon-name><tp:taxon-name-part taxon-name-part-type="genus">Perophora</tp:taxon-name-part> <tp:taxon-name-part taxon-name-part-type="species">mera</tp:taxon-name-part></tp:taxon-name></italic> Type ♂, Dognin/ Type No. 29702 U.S.N.M./ <named-content xmlns:xlink="http://www.w3.org/1999/xlink" content-type="dwc:institutional_code" xlink:type="simple">USNM</named-content>-Mimal: 1100/ (<named-content xmlns:xlink="http://www.w3.org/1999/xlink" content-type="dwc:institutional_code" xlink:type="simple">USNM</named-content>). [examined].</p></tp:treatment-sec><tp:treatment-sec sec-type="material" id="SECID0EKFAE"><title>Additional specimens examined.</title><p>(4 ♂, 1 ♀ total) <bold>FRENCH GUIANA</bold>: 1 ♂, Route de Mana PK2: 27.VII.2001, M. Laguerre, genitalia prep. D. Herbin ref. H 1118, Bc-Her 2945 (<abbrev xmlns:xlink="http://www.w3.org/1999/xlink" content-type="collection" xlink:title="Coll. of Daniel Herbin, Garidech, France" id="ABBRID0ESFAE" xlink:type="simple">CDH</abbrev>). <bold>GUYANA</bold>: 1 ♂, Tumatumari: I.1908, S.M. Klages, Rothschild Bequest B.M. 1939–1, St Laurent diss.: 7-7-16:2 (<named-content xmlns:xlink="http://www.w3.org/1999/xlink" content-type="dwc:institutional_code" xlink:type="simple">NHMUK</named-content>). 1 ♀, Tumatumari, Rio Potaro, St Laurent diss.: 5-17-16:5 (<named-content xmlns:xlink="http://www.w3.org/1999/xlink" content-type="dwc:institutional_code" xlink:type="simple">CUIC</named-content>). <bold>BRAZIL: Amazonas</bold>: 1 ♂, São Paulo de Olivença, Rio Solimões: 22.II.1930, H. S. Parish, Cornell U. Lot 672, Sub 386 [abdomen missing, no genitalia preparation] (<named-content xmlns:xlink="http://www.w3.org/1999/xlink" content-type="dwc:institutional_code" xlink:type="simple">CUIC</named-content>). <bold>Roraima</bold>: 1 ♂, Ilha de Maracá, Alto Alegre: 26.XI–2.XII.1987, Mielke &amp; Casagrande (<named-content xmlns:xlink="http://www.w3.org/1999/xlink" content-type="dwc:institutional_code" xlink:type="simple">DZUP</named-content>).</p><!--PageBreak--></tp:treatment-sec><tp:treatment-sec sec-type="diagnosis" id="SECID0E5GAE"><title>Diagnosis.</title><p>
            <italic><tp:taxon-name><tp:taxon-name-part taxon-name-part-type="genus">Vanenga</tp:taxon-name-part> <tp:taxon-name-part taxon-name-part-type="species">mera</tp:taxon-name-part></tp:taxon-name></italic> can be distinguished from the following species in both sexes. Usually <italic><tp:taxon-name><tp:taxon-name-part taxon-name-part-type="genus">Vanenga</tp:taxon-name-part> <tp:taxon-name-part taxon-name-part-type="species">mera</tp:taxon-name-part></tp:taxon-name></italic> is smaller, and always bears a distinct discal mark which is often absent in <italic><tp:taxon-name><tp:taxon-name-part taxon-name-part-type="genus">Vanenga</tp:taxon-name-part> <tp:taxon-name-part taxon-name-part-type="species">mediorosea</tp:taxon-name-part></tp:taxon-name></italic> sp. n. In both sexes, the postmedial line terminates apically in <italic><tp:taxon-name><tp:taxon-name-part taxon-name-part-type="genus">Vanenga</tp:taxon-name-part> <tp:taxon-name-part taxon-name-part-type="species">mera</tp:taxon-name-part></tp:taxon-name></italic> but is clearly preapical in <italic><tp:taxon-name><tp:taxon-name-part taxon-name-part-type="genus">Vanenga</tp:taxon-name-part> <tp:taxon-name-part taxon-name-part-type="species">mediorosea</tp:taxon-name-part></tp:taxon-name></italic> sp. n. In males, the forewings are stouter and less sharply angled apically, and the ground color is more tan-orange to fawn, with very little if any pink coloration. Ventrally, the forewing postmedial line is wavier in <italic><tp:taxon-name><tp:taxon-name-part taxon-name-part-type="genus">Vanenga</tp:taxon-name-part> <tp:taxon-name-part taxon-name-part-type="species">mera</tp:taxon-name-part></tp:taxon-name></italic>. The female is much lighter colored dorsally than the female of <italic><tp:taxon-name><tp:taxon-name-part taxon-name-part-type="genus">Vanenga</tp:taxon-name-part> <tp:taxon-name-part taxon-name-part-type="species">mediorosea</tp:taxon-name-part></tp:taxon-name></italic> sp. n., with an almost yellow ground color and a pinkish hue submarginally, unlike the brown to orange-brown females of <italic><tp:taxon-name><tp:taxon-name-part taxon-name-part-type="genus">Vanenga</tp:taxon-name-part> <tp:taxon-name-part taxon-name-part-type="species">mediorosea</tp:taxon-name-part></tp:taxon-name></italic> sp. n. which are usually more grayish brown submarginally. Genitalia are also useful in differentiating these two species. In <italic><tp:taxon-name><tp:taxon-name-part taxon-name-part-type="genus">Vanenga</tp:taxon-name-part> <tp:taxon-name-part taxon-name-part-type="species">mera</tp:taxon-name-part></tp:taxon-name></italic> the uncus is not indented when viewed laterally and the gnathos consists of flattened, ovoid lobes with a single tooth mesally, rather than the heavily sclerotized, thumb-like projections of <italic><tp:taxon-name><tp:taxon-name-part taxon-name-part-type="genus">Vanenga</tp:taxon-name-part> <tp:taxon-name-part taxon-name-part-type="species">mediorosea</tp:taxon-name-part></tp:taxon-name></italic> sp. n. Finally, the valves are broader, and the dorsal projections of the phallus-juxta complex are elongated, curved, and only weakly spined, not short, stout, and heavily spined as in <italic><tp:taxon-name><tp:taxon-name-part taxon-name-part-type="genus">Vanenga</tp:taxon-name-part> <tp:taxon-name-part taxon-name-part-type="species">mediorosea</tp:taxon-name-part></tp:taxon-name></italic> sp. n. The female genitalia can be differentiated from those of <italic><tp:taxon-name><tp:taxon-name-part taxon-name-part-type="genus">Vanenga</tp:taxon-name-part> <tp:taxon-name-part taxon-name-part-type="species">mediorosea</tp:taxon-name-part></tp:taxon-name></italic> sp. n. by the sclerotized ring of VIII, which is incomplete in <italic><tp:taxon-name><tp:taxon-name-part taxon-name-part-type="genus">Vanenga</tp:taxon-name-part> <tp:taxon-name-part taxon-name-part-type="species">mera</tp:taxon-name-part></tp:taxon-name></italic> and complete in <italic><tp:taxon-name><tp:taxon-name-part taxon-name-part-type="genus">Vanenga</tp:taxon-name-part> <tp:taxon-name-part taxon-name-part-type="species">mediorosea</tp:taxon-name-part></tp:taxon-name></italic> sp. n. Furthermore, the apophyses are longer in <italic><tp:taxon-name><tp:taxon-name-part taxon-name-part-type="genus">Vanenga</tp:taxon-name-part> <tp:taxon-name-part taxon-name-part-type="species">mera</tp:taxon-name-part></tp:taxon-name></italic>, with the apophyses anteriores actually being absent in <italic><tp:taxon-name><tp:taxon-name-part taxon-name-part-type="genus">Vanenga</tp:taxon-name-part> <tp:taxon-name-part taxon-name-part-type="species">mediorosea</tp:taxon-name-part></tp:taxon-name></italic> sp. n.</p></tp:treatment-sec><tp:treatment-sec sec-type="description" id="SECID0EEMAE"><title>Description.</title><p>
            <bold>Male.</bold> <italic>Head</italic>: As for genus but darker orange to almost red-orange. <italic>Thorax</italic>: As for genus but pale pink scales absent. <italic>Legs</italic>: Coloration as for thorax, but with darker orange scales, especially on tibia and tarsus, similar in coloration to that of head. Tibial spurs short, curved, naked or dorsally clothed in scales. <italic>Forewing dorsum</italic>: Forewing length: 11–13 mm, avg.: 12 mm, wingspan: 24–25 mm, avg.: 24.5 mm [26 mm in <xref ref-type="bibr" rid="B2">Dognin (1924)</xref>], n = 2. Short, stout, subtriangular, apically rounded, margin nearly straight to slightly convex. Ground color pale tan-orange, overall lightly speckled by dark brown petiolate scales, particularly submarginally. Antemedial line absent or as faint brown wavy mark. Postmedial line nearly straight, apical, brown. Antemedial and medial areas concolorous, pale orange-tan. Submarginal area darker orange-brown compared to medial area, usually orange-brown with pale diffuse gray coloration near apex. Discal spot always present as small dark gray-brown spot. Fringe orange-tan. <italic>Forewing ventrum</italic>: Similar to dorsum but darker, more uniformly orange, becoming gray distally. Discal spot always present, usually larger, darker than on dorsum. Postmedial line preapical, not as straight as on dorsum. Petiolate scales more abundant, widely dispersed. <italic>Hindwing dorsum</italic>: Rounded, coloration and patterning as for forewing dorsum, antemedial line absent, postmedial line mostly straight, submarginal area broader than on forewing dorsum. <italic>Hindwing ventrum</italic>: Follows same pattern as forewing ventrum. <italic>Abdomen</italic>: As for genus. <italic>Genitalia</italic>: (Fig. <xref ref-type="fig" rid="F3">10</xref>) n = 2. As for genus but uncus laterally smoothly curving or nearly straight, not indented mesally. Gnathos as pair of ovoid, flattened lobes with sharp tooth emanating from center of lobe. Valves triangular, somewhat angled distally, relatively broad. Valves with baseo-mesal indentation bearing thick patch of heavy setae; base of valves barely extend past vinculum inward into body cavity as narrow, triangular extension loosely connected to diaphragm and juxta. <!--PageBreak-->Juxta fused to phallus, encircling it as oddly shaped saucer with two pairs of elongate, curved, weakly spined projections superior to phallus, one pair longer than the other. Phallus short, cylindrical, not much longer than juxtal extensions. <bold>Female.</bold> <italic>Head</italic>: As in male but broader, antennae much smaller overall, pectinations particularly shorter. <italic>Thorax</italic>: As in male. <italic>Legs</italic>: As in male, but tibial spurs shorter. <italic>Forewing dorsum</italic>: Forewing length: 15 mm, wingspan: 27 mm, n = 1. Similar to male but broader, margin convex mesally, submarginal area broader, apex more acute. Coloration lighter, lemon yellow, more diffuse between antemedial, medial, and submarginal areas, less distinctly bicolored. Submarginal area pinker than medial area. <italic>Forewing ventrum</italic>: Similar to dorsum but generally darker orange. <italic>Hindwing dorsum</italic>: Coloration and pattern as for forewing dorsum. <italic>Hindwing ventrum</italic>: Follows same pattern as forewing ventrum but with more pinkish-gray hue. <italic>Abdomen</italic>: Concolorous with thorax, ventrally darker, distal tip with small tuft of elongated scales. <italic>Genitalia</italic>: (Fig. <xref ref-type="fig" rid="F4">13</xref>) n = 1. Small overall, most characters atrophied, VIII as weakly sclerotized plate, posteriorly curved, laterally VIII more heavily sclerotized. Apophyses anteriores less than half length of apophyses posteriores but robust, terminating in flat tip, apophyses posteriores elongate, curving outward, narrower than apophyses anteriores. Lamellae absent, replaced by broad membranous area. Ductus bursae broad, bag-like. Corpus bursae narrow, elongated, nearly twice length of VIII–IX. Papillae anales flattened ventrally, elongated and narrow.</p><fig id="F1" position="float" orientation="portrait"><label>Figures 1–8.</label><caption><p>
          <italic><tp:taxon-name><tp:taxon-name-part taxon-name-part-type="genus">Vanenga</tp:taxon-name-part></tp:taxon-name></italic> adults, <bold>a</bold> dorsal <bold>b</bold> ventral. <bold>1</bold> <italic><tp:taxon-name><tp:taxon-name-part taxon-name-part-type="genus">Vanenga</tp:taxon-name-part> <tp:taxon-name-part taxon-name-part-type="species">mera</tp:taxon-name-part></tp:taxon-name></italic> holotype ♂, Brazil, Pará, Óbidos (<named-content xmlns:xlink="http://www.w3.org/1999/xlink" content-type="dwc:institutional_code" xlink:type="simple">USNM</named-content>) <bold>2</bold> <italic><tp:taxon-name><tp:taxon-name-part taxon-name-part-type="genus">Vanenga</tp:taxon-name-part> <tp:taxon-name-part taxon-name-part-type="species">mera</tp:taxon-name-part></tp:taxon-name></italic> ♂, French Guiana, Route de Mana PK2 (<abbrev xmlns:xlink="http://www.w3.org/1999/xlink" content-type="collection" xlink:title="Coll. of Daniel Herbin, Garidech, France" id="ABBRID0ETPAE" xlink:type="simple">CDH</abbrev>) <bold>3</bold> <italic><tp:taxon-name><tp:taxon-name-part taxon-name-part-type="genus">Vanenga</tp:taxon-name-part> <tp:taxon-name-part taxon-name-part-type="species">mera</tp:taxon-name-part></tp:taxon-name></italic> ♀, Guyana, Tumatumari, Rio Potaro (<named-content xmlns:xlink="http://www.w3.org/1999/xlink" content-type="dwc:institutional_code" xlink:type="simple">CUIC</named-content>) <bold>4</bold> <italic><tp:taxon-name><tp:taxon-name-part taxon-name-part-type="genus">Vanenga</tp:taxon-name-part> <tp:taxon-name-part taxon-name-part-type="species">mediorosea</tp:taxon-name-part></tp:taxon-name></italic> holotype ♂, Brazil, Santa Catarina, Jaraguá do Sul (<named-content xmlns:xlink="http://www.w3.org/1999/xlink" content-type="dwc:institutional_code" xlink:type="simple">CUIC</named-content>) <bold>5</bold> <italic><tp:taxon-name><tp:taxon-name-part taxon-name-part-type="genus">Vanenga</tp:taxon-name-part> <tp:taxon-name-part taxon-name-part-type="species">mediorosea</tp:taxon-name-part></tp:taxon-name></italic> paratype ♂, Brazil, São Paulo, São José do Barreiro, Bocaina, 1539 m (<abbrev xmlns:xlink="http://www.w3.org/1999/xlink" content-type="collection" xlink:title="Coll. of Carlos G. C. Mielke, Curitiba, Paraná, Brazil" id="ABBRID0EMRAE" xlink:type="simple">CGCM</abbrev>) <bold>6</bold> <italic><tp:taxon-name><tp:taxon-name-part taxon-name-part-type="genus">Vanenga</tp:taxon-name-part> <tp:taxon-name-part taxon-name-part-type="species">mediorosea</tp:taxon-name-part></tp:taxon-name></italic> paratype ♀, Argentina, Misiones, Iguazu (<abbrev xmlns:xlink="http://www.w3.org/1999/xlink" content-type="institution" xlink:title="Museum Witt, Munich, Germany" id="ABBRID0E4RAE" xlink:type="simple">MWM</abbrev>) <bold>7</bold> <italic><tp:taxon-name><tp:taxon-name-part taxon-name-part-type="genus">Vanenga</tp:taxon-name-part> <tp:taxon-name-part taxon-name-part-type="species">mediorosea</tp:taxon-name-part></tp:taxon-name></italic> paratype ♀, Brazil, Santa Catarina, São Bento do Sul, Rio Natal, 550 m (<abbrev xmlns:xlink="http://www.w3.org/1999/xlink" content-type="collection" xlink:title="Coll. of Carlos G. C. Mielke, Curitiba, Paraná, Brazil" id="ABBRID0EOSAE" xlink:type="simple">CGCM</abbrev>) <bold>8</bold> <italic><tp:taxon-name><tp:taxon-name-part taxon-name-part-type="genus">Vanenga</tp:taxon-name-part> <tp:taxon-name-part taxon-name-part-type="species">mediorosea</tp:taxon-name-part></tp:taxon-name></italic> ♀, “type” of <italic><tp:taxon-name><tp:taxon-name-part taxon-name-part-type="genus">Macessoga</tp:taxon-name-part> <tp:taxon-name-part taxon-name-part-type="species">flavirosa</tp:taxon-name-part></tp:taxon-name></italic>‡ Jones (manuscript name), Brazil, Paraná, Castro (<named-content xmlns:xlink="http://www.w3.org/1999/xlink" content-type="dwc:institutional_code" xlink:type="simple">NHMUK</named-content>). Scale bar: 1 cm.</p></caption><graphic xmlns:xlink="http://www.w3.org/1999/xlink" xlink:href="zookeys-644-089-g001.jpg" position="float" orientation="portrait" xlink:type="simple" id="oo_117689.jpg"/></fig><fig id="F2" position="float" orientation="portrait"><label>Figure 9.</label><caption><p>
          <italic><tp:taxon-name><tp:taxon-name-part taxon-name-part-type="genus">Vanenga</tp:taxon-name-part> <tp:taxon-name-part taxon-name-part-type="species">mediorosea</tp:taxon-name-part></tp:taxon-name></italic> ♂, Brazil, Rio Grande do Sul, Santa Maria, 15.XII.2015, at MV light, photo R. St Laurent (specimen not collected).</p></caption><graphic xmlns:xlink="http://www.w3.org/1999/xlink" xlink:href="zookeys-644-089-g002.jpg" position="float" orientation="portrait" xlink:type="simple" id="oo_117690.jpg"/></fig><fig id="F3" position="float" orientation="portrait"><label>Figures 10–12.</label><caption><p>
          <italic><tp:taxon-name><tp:taxon-name-part taxon-name-part-type="genus">Vanenga</tp:taxon-name-part></tp:taxon-name></italic> male genitalia, <bold>a</bold> ventral <bold>b</bold> lateral <bold>c</bold> phallus. <bold>10</bold> <italic><tp:taxon-name><tp:taxon-name-part taxon-name-part-type="genus">Vanenga</tp:taxon-name-part> <tp:taxon-name-part taxon-name-part-type="species">mera</tp:taxon-name-part></tp:taxon-name></italic>, Guyana, Tumatumari, St Laurent diss.: 7-7-16:2 (<named-content xmlns:xlink="http://www.w3.org/1999/xlink" content-type="dwc:institutional_code" xlink:type="simple">NHMUK</named-content>) <bold>11</bold> <italic><tp:taxon-name><tp:taxon-name-part taxon-name-part-type="genus">Vanenga</tp:taxon-name-part> <tp:taxon-name-part taxon-name-part-type="species">mediorosea</tp:taxon-name-part></tp:taxon-name></italic> holotype, Brazil, Santa Catarina, Jaraguá do Sul, St Laurent diss.: 5-17-16:1 (<named-content xmlns:xlink="http://www.w3.org/1999/xlink" content-type="dwc:institutional_code" xlink:type="simple">CUIC</named-content>) <bold>12</bold> <italic><tp:taxon-name><tp:taxon-name-part taxon-name-part-type="genus">Vanenga</tp:taxon-name-part> <tp:taxon-name-part taxon-name-part-type="species">mediorosea</tp:taxon-name-part></tp:taxon-name></italic> paratype, Brazil, Rio Grande do Sul, Guarani das Missões, St Laurent diss.: 2-26-16:5 (<named-content xmlns:xlink="http://www.w3.org/1999/xlink" content-type="dwc:institutional_code" xlink:type="simple">CUIC</named-content>). Scale bar: 1 mm.</p></caption><graphic xmlns:xlink="http://www.w3.org/1999/xlink" xlink:href="zookeys-644-089-g003.jpg" position="float" orientation="portrait" xlink:type="simple" id="oo_117691.jpg"/></fig><fig id="F4" position="float" orientation="portrait"><label>Figures 13, 14.</label><caption><p>
          <italic><tp:taxon-name><tp:taxon-name-part taxon-name-part-type="genus">Vanenga</tp:taxon-name-part></tp:taxon-name></italic> female genitalia. <bold>13</bold> <italic><tp:taxon-name><tp:taxon-name-part taxon-name-part-type="genus">Vanenga</tp:taxon-name-part> <tp:taxon-name-part taxon-name-part-type="species">mera</tp:taxon-name-part></tp:taxon-name></italic> Guyana, Tumatumari, Rio Potaro, St Laurent diss.: 5-17-16:5 (<named-content xmlns:xlink="http://www.w3.org/1999/xlink" content-type="dwc:institutional_code" xlink:type="simple">CUIC</named-content>) <bold>14</bold> <italic><tp:taxon-name><tp:taxon-name-part taxon-name-part-type="genus">Vanenga</tp:taxon-name-part> <tp:taxon-name-part taxon-name-part-type="species">mediorosea</tp:taxon-name-part></tp:taxon-name></italic> paratype, Argentina, Missiones, Iguazu, genitalia prep. No. 29.236 (<abbrev xmlns:xlink="http://www.w3.org/1999/xlink" content-type="institution" xlink:title="Museum Witt, Munich, Germany" id="ABBRID0EWYAE" xlink:type="simple">MWM</abbrev>). Scale bar: 1 mm.</p></caption><graphic xmlns:xlink="http://www.w3.org/1999/xlink" xlink:href="zookeys-644-089-g004.jpg" position="float" orientation="portrait" xlink:type="simple" id="oo_117692.jpg"/></fig></tp:treatment-sec><tp:treatment-sec sec-type="distribution" id="SECID0EAZAE"><title>Distribution</title><p>
            <bold>(Fig. <xref ref-type="fig" rid="F5">15</xref>).</bold> This species has an Amazonian distribution, and has so far been collected in Guyana, French Guiana, and the Brazilian states of Amazonas, Pará, and Roraima.</p><fig id="F5" position="float" orientation="portrait"><label>Figure 15.</label><caption><p>Known distribution of <italic><tp:taxon-name><tp:taxon-name-part taxon-name-part-type="genus">Vanenga</tp:taxon-name-part></tp:taxon-name></italic>.</p></caption><graphic xmlns:xlink="http://www.w3.org/1999/xlink" xlink:href="zookeys-644-089-g005.jpg" position="float" orientation="portrait" xlink:type="simple" id="oo_117693.jpg"/></fig></tp:treatment-sec><tp:treatment-sec sec-type="remarks" id="SECID0EB1AE"><title>Remarks.</title><p>Until the present work, all <italic><tp:taxon-name><tp:taxon-name-part taxon-name-part-type="genus">Vanenga</tp:taxon-name-part></tp:taxon-name></italic> specimens have been treated as <italic><tp:taxon-name><tp:taxon-name-part taxon-name-part-type="genus">Vanenga</tp:taxon-name-part> <tp:taxon-name-part taxon-name-part-type="species">mera</tp:taxon-name-part></tp:taxon-name></italic> in the literature and various worldwide collections, but external and genital morphology, as well as biogeography, clearly separates the genus into two well-distinct species, with the name <italic><tp:taxon-name><tp:taxon-name-part taxon-name-part-type="genus">Vanenga</tp:taxon-name-part> <tp:taxon-name-part taxon-name-part-type="species">mera</tp:taxon-name-part></tp:taxon-name></italic> only being applicable to the rarely collected Amazonian species. In <xref ref-type="bibr" rid="B11">Schaus’s (1928)</xref> treatment of <tp:taxon-name><tp:taxon-name-part taxon-name-part-type="family">Mimallonidae</tp:taxon-name-part></tp:taxon-name>, he considered all populations to be this one species; hence his records for Southeastern Brazil and Paraguay can be attributed to the following new species, now formally described below.</p></tp:treatment-sec><ref-list><ref id="B11"><mixed-citation xmlns:xlink="http://www.w3.org/1999/xlink" xlink:type="simple">
          <person-group><name name-style="western"><surname>Schaus</surname><given-names>W</given-names></name></person-group> (<year>1928</year>) <article-title>Familie <tp:taxon-name><tp:taxon-name-part taxon-name-part-type="family">Mimallonidae</tp:taxon-name-part></tp:taxon-name>.</article-title> In: <person-group><name name-style="western"><surname>Seitz</surname><given-names>A</given-names></name></person-group> (<role>Ed.</role>) <source>Die Gross-Schmetterlinge der Erde. 6. Die amerikanischen Spinner und Schwärmer</source>. <publisher-name>A. Kernen</publisher-name>, <publisher-loc>Stuttgart</publisher-loc>, <fpage>635</fpage>–<lpage>672</lpage>.</mixed-citation></ref><ref id="B4"><mixed-citation xmlns:xlink="http://www.w3.org/1999/xlink" xlink:type="simple">
          <person-group><name name-style="western"><surname>Gaede</surname><given-names>M</given-names></name></person-group> (<year>1931</year>) <article-title>Pars 50: <tp:taxon-name><tp:taxon-name-part taxon-name-part-type="family">Mimallonidae</tp:taxon-name-part></tp:taxon-name>.</article-title> In: <person-group><name name-style="western"><surname>Strand</surname><given-names>E</given-names></name></person-group> (<role>Ed.</role>) <source>Lepidopterorum Catalogus</source>. <publisher-name>W. Junk</publisher-name>, <publisher-loc>Berlin</publisher-loc>, <fpage>2</fpage>–<lpage>19</lpage>.</mixed-citation></ref><ref id="B1"><mixed-citation xmlns:xlink="http://www.w3.org/1999/xlink" xlink:type="simple">
          <person-group><name name-style="western"><surname>Becker</surname><given-names>VO</given-names></name></person-group> (<year>1996</year>) <article-title><tp:taxon-name><tp:taxon-name-part taxon-name-part-type="family">Mimallonidae</tp:taxon-name-part></tp:taxon-name>.</article-title> In: <person-group><name name-style="western"><surname>Heppner</surname><given-names>JB</given-names></name></person-group> (<role>Ed.</role>) <source>Atlas of Neotropical <tp:taxon-name><tp:taxon-name-part taxon-name-part-type="order">Lepidoptera</tp:taxon-name-part></tp:taxon-name>, Checklist – Part 4B – <tp:taxon-name><tp:taxon-name-part taxon-name-part-type="superfamily">Drepanoidea</tp:taxon-name-part></tp:taxon-name>, <tp:taxon-name><tp:taxon-name-part taxon-name-part-type="superfamily">Bombycoidea</tp:taxon-name-part></tp:taxon-name>, <tp:taxon-name><tp:taxon-name-part taxon-name-part-type="superfamily">Sphingoidea</tp:taxon-name-part></tp:taxon-name></source>. <publisher-name>Association for Tropical Lepidoptera &amp; Scientific Publishers</publisher-name>, <publisher-loc>Gainesville, Florida</publisher-loc>, <fpage>17</fpage>–<lpage>19</lpage>.</mixed-citation></ref><ref id="B2"><mixed-citation xmlns:xlink="http://www.w3.org/1999/xlink" xlink:type="simple">
          <person-group><name name-style="western"><surname>Dognin</surname><given-names>P</given-names></name></person-group> (<year>1924</year>) <source>Hétérocères nouveaux de l’Amérique du Sud. Fascicule XXV.</source> <publisher-name>Imprimerie Oberthür</publisher-name>, <publisher-loc>Rennes</publisher-loc>, <size units="page">34 pp</size>.</mixed-citation></ref></ref-list></tp:taxon-treatment>
