# Supplementary material for: Revision of the genus Vanenga Schaus, 1928 (Lepidoptera, Mimallonoidea, Mimallonidae) with the description of a new species
Source: Zookeys. 2017 Jan 10;(644):89–104. doi: 10.3897/zookeys.644.10705 (PMC5242260; doi:10.3897/zookeys.644.10705)
Supplement: XML Treatment for Vanenga mediorosea [file zookeys.644.10705-treatment3.xml]

<!DOCTYPE tp:taxon-treatment
  PUBLIC "-//TaxonX//DTD Taxonomic Treatment Publishing DTD v0 20100105//EN" "tax-treatment-NSO.dtd">
<tp:taxon-treatment xmlns:tp="http://www.plazi.org/taxpub"><tp:treatment-meta><kwd-group><label>Taxon classification</label><kwd><named-content content-type="kingdom">Animalia</named-content></kwd><kwd><named-content content-type="order">Lepidoptera</named-content></kwd><kwd><named-content content-type="family">Mimallonidae</named-content></kwd></kwd-group><mixed-citation publication-type="journal"><person-group><name><surname>St. Laurent</surname><given-names>Ryan A.</given-names></name><name><surname>Herbin</surname><given-names>Daniel</given-names></name></person-group><article-title>Revision of the genus <italic><tp:taxon-name><tp:taxon-name-part taxon-name-part-type="genus">Vanenga</tp:taxon-name-part></tp:taxon-name></italic> Schaus, 1928 (<tp:taxon-name><tp:taxon-name-part taxon-name-part-type="order">Lepidoptera</tp:taxon-name-part></tp:taxon-name>, <tp:taxon-name><tp:taxon-name-part taxon-name-part-type="superfamily">Mimallonoidea</tp:taxon-name-part></tp:taxon-name>, <tp:taxon-name><tp:taxon-name-part taxon-name-part-type="family">Mimallonidae</tp:taxon-name-part></tp:taxon-name>) with the description of a new species</article-title><source>Zookeys</source><day>10</day><month>1</month><year>2017</year><volume>2017</volume><issue>644</issue><fpage>89</fpage><lpage>104</lpage><pub-id pub-id-type="doi">10.3897/zookeys.644.10705</pub-id></mixed-citation></tp:treatment-meta><tp:nomenclature><tp:taxon-name>
            <tp:taxon-name-part taxon-name-part-type="genus">Vanenga</tp:taxon-name-part>
            <tp:taxon-name-part taxon-name-part-type="species">mediorosea</tp:taxon-name-part>
            <object-id xmlns:xlink="http://www.w3.org/1999/xlink" content-type="zoobank" xlink:type="simple">http://zoobank.org/8E8A6963-2C55-4E40-8B71-78AA20BA3DEA</object-id>
          </tp:taxon-name><tp:taxon-status xmlns:xlink="http://www.w3.org/1999/xlink" xlink:type="simple">sp. n.</tp:taxon-status><xref ref-type="fig" rid="F1">Figs 4–8</xref><xref ref-type="fig" rid="F2">, 9</xref><xref ref-type="fig" rid="F3">, 11</xref><xref ref-type="fig" rid="F3">, 12</xref><xref ref-type="fig" rid="F4">, 14</xref><xref ref-type="fig" rid="F5">, 15</xref><!--PageBreak--><tp:nomenclature-citation-list><tp:nomenclature-citation><tp:taxon-name>
                <tp:taxon-name-part taxon-name-part-type="genus">Vanenga</tp:taxon-name-part> <tp:taxon-name-part taxon-name-part-type="species">mera</tp:taxon-name-part></tp:taxon-name><comment>; <xref ref-type="bibr" rid="B11">Schaus 1928</xref>, in part</comment></tp:nomenclature-citation></tp:nomenclature-citation-list></tp:nomenclature><tp:treatment-sec sec-type="type material" id="SECID0EY4AE"><title>Type material.</title><p>
            <bold>Holotype</bold>, ♂. <bold>BRAZIL: Santa Catarina</bold>: Jaragua [Jaraguá do Sul], Santa Catarina, Brazil, 5 Dec 1935, Fritz Hoffman/ <italic><tp:taxon-name><tp:taxon-name-part taxon-name-part-type="genus">Vanenga</tp:taxon-name-part> <tp:taxon-name-part taxon-name-part-type="species">mera</tp:taxon-name-part></tp:taxon-name></italic> Dognin [illegible]?/ St Laurent diss.: 5-17-16:1/ HOLOTYPE male <italic><tp:taxon-name><tp:taxon-name-part taxon-name-part-type="genus">Vanenga</tp:taxon-name-part> <tp:taxon-name-part taxon-name-part-type="species">mediorosea</tp:taxon-name-part></tp:taxon-name></italic> St Laurent and Herbin, 2017 [handwritten red label]/ (<named-content xmlns:xlink="http://www.w3.org/1999/xlink" content-type="dwc:institutional_code" xlink:type="simple">CUIC</named-content>).</p><p>
            <bold>Paratypes.</bold> (103 ♂, 8 ♀ total) <bold>BRAZIL: Bahia</bold>: 1 ♂, Jequié, <named-content xmlns:xlink="http://www.w3.org/1999/xlink" content-type="dwc:verbatimCoordinates" xlink:type="simple"><named-content content-type="geo-json" specific-use="{&#34;type&#34;:&#34;Point&#34;,&#34;coordinates&#34;:[-40.183333,-13.933333]}" id="NCID0EH6AE" xlink:type="simple">13°56'S, 40°11'W</named-content></named-content>: III.2012, H. Thöny leg., genitalia prep. No. 29.240 (<abbrev xmlns:xlink="http://www.w3.org/1999/xlink" content-type="institution" xlink:title="Museum Witt, Munich, Germany" id="ABBRID0EM6AE" xlink:type="simple">MWM</abbrev>). <bold>Espírito Santo</bold>: 7 ♂, <!--PageBreak-->Santa Leopoldina, Dorf Tirol, <named-content xmlns:xlink="http://www.w3.org/1999/xlink" content-type="dwc:verbatimCoordinates" xlink:type="simple"><named-content content-type="geo-json" specific-use="{&#34;type&#34;:&#34;Point&#34;,&#34;coordinates&#34;:[-40.833333,-25.250000]}" id="NCID0EY6AE" xlink:type="simple">24°75'S, 40°50'W</named-content></named-content> [coordinates may be incorrect], 700 m: 22–31.X.1996 (2 ♂), 8–20.XII.1996 (3 ♂), genitalia prep. No. 29.237, VI.1998 (1 ♂), X.1999 (1 ♂), H. Thöny leg. (<abbrev xmlns:xlink="http://www.w3.org/1999/xlink" content-type="institution" xlink:title="Museum Witt, Munich, Germany" id="ABBRID0EFAAG" xlink:type="simple">MWM</abbrev>). 1 ♂, Santa Leopoldina, Dorf Tirol, <named-content xmlns:xlink="http://www.w3.org/1999/xlink" content-type="dwc:verbatimCoordinates" xlink:type="simple"><named-content content-type="geo-json" specific-use="{&#34;type&#34;:&#34;Point&#34;,&#34;coordinates&#34;:[-40.550000,-20.166667]}" id="NCID0ENAAG" xlink:type="simple">20°10'S, 40°33'W</named-content></named-content>, 700 m: XI.2000, H. Thöny leg. (<abbrev xmlns:xlink="http://www.w3.org/1999/xlink" content-type="institution" xlink:title="Museum Witt, Munich, Germany" id="ABBRID0ESAAG" xlink:type="simple">MWM</abbrev>). 1 ♂, Aracruz: 12.III.1993, João B. Silva [leg.], Coleção Embrapa-<named-content xmlns:xlink="http://www.w3.org/1999/xlink" content-type="dwc:institutional_code" xlink:type="simple">CPAC</named-content> No. 20903 (<named-content xmlns:xlink="http://www.w3.org/1999/xlink" content-type="dwc:institutional_code" xlink:type="simple">CPAC</named-content>). 8 ♂, Linhares, 40 m: 20–29.II.1992 (2 ♂), 5–9.IV.1992 (5 ♂), 25–30.I.1998 (1 ♂), V.O. Becker col., Col. Becker 80934, 82021, 113494, <named-content xmlns:xlink="http://www.w3.org/1999/xlink" content-type="dwc:institutional_code" xlink:type="simple">USNM</named-content>-Mimal: 2059, 2171–2175, 2185, 2186 (<named-content xmlns:xlink="http://www.w3.org/1999/xlink" content-type="dwc:institutional_code" xlink:type="simple">USNM</named-content>). 2 ♂, No additional locality data: <named-content xmlns:xlink="http://www.w3.org/1999/xlink" content-type="dwc:institutional_code" xlink:type="simple">USNM</named-content>-Mimal: 1683, 2539 (<named-content xmlns:xlink="http://www.w3.org/1999/xlink" content-type="dwc:institutional_code" xlink:type="simple">USNM</named-content>). <bold>Rio de Janeiro</bold>: 1 ♂, 1 ♀, Petrópolis: 4.XII.1928, 24.IV.1960, Gagarin leg., ex. col. Gagarin (<named-content xmlns:xlink="http://www.w3.org/1999/xlink" content-type="dwc:institutional_code" xlink:type="simple">DZUP</named-content>). 1 ♂, Angra-Jussaral: 28.XI.1935, No. 19.200 (<named-content xmlns:xlink="http://www.w3.org/1999/xlink" content-type="dwc:institutional_code" xlink:type="simple">DZUP</named-content>). 1 ♂, Barreira, Teresópolis, 400 m: 26–29.IV.1957, Pearson H. G., No. 19.199 (<named-content xmlns:xlink="http://www.w3.org/1999/xlink" content-type="dwc:institutional_code" xlink:type="simple">DZUP</named-content>). 1 ♀, Indepêndencia, Petrópolis, 900 m: 16.X.1934, Gagarin leg., ex. col. Gagarin (<named-content xmlns:xlink="http://www.w3.org/1999/xlink" content-type="dwc:institutional_code" xlink:type="simple">DZUP</named-content>). 1 ♂, Reserva Ecológica de Guapiaçu, Cachoeiras de Macacu: 25.I.2011, Tangerini Col., Ex. col. Nirton Tangerini (<named-content xmlns:xlink="http://www.w3.org/1999/xlink" content-type="dwc:institutional_code" xlink:type="simple">DZUP</named-content>). 1 ♂, Boca do Mato, Cachoeira de Macacu: 11–20.X.1996, Tangerini leg. (<abbrev xmlns:xlink="http://www.w3.org/1999/xlink" content-type="institution" xlink:title="Museum Witt, Munich, Germany" id="ABBRID0ERDAG" xlink:type="simple">MWM</abbrev>). 7 ♂, Maricá, 5 m: 12–15.I.1985 (5 ♂), 11.X.1995 (2 ♂), V.O. Becker col., Col. Becker 54454, 65200, <named-content xmlns:xlink="http://www.w3.org/1999/xlink" content-type="dwc:institutional_code" xlink:type="simple">USNM</named-content>-Mimal: 2169, 2170, 2177–2181, St Laurent diss.: 8-22-16:5 (<named-content xmlns:xlink="http://www.w3.org/1999/xlink" content-type="dwc:institutional_code" xlink:type="simple">USNM</named-content>). <bold>São Paulo</bold>: 3 ♂, Est. Biol. Boracéia, nr. Salesópolis, 850 m: 13.III.1972 (1 ♂), 14.III.1972 (2 ♂), St Laurent diss.: 5-17-16:2, E.G., I. &amp; E.A. Munroe (<named-content xmlns:xlink="http://www.w3.org/1999/xlink" content-type="dwc:institutional_code" xlink:type="simple">CNC</named-content>). 1 ♂, Salesópolis, Boracea [Boracéia], 850 m: 14–18.II.1950, Trav. Trav. Filho, Pearson, &amp; Rabello coll., Brit. Mus. 1962–112 (<named-content xmlns:xlink="http://www.w3.org/1999/xlink" content-type="dwc:institutional_code" xlink:type="simple">NHMUK</named-content>). 2 ♂, Boracéa [Boracéia], Salesópolis: 8–14.II.1959, Travassos, Kloss, &amp; Pearson leg., <named-content xmlns:xlink="http://www.w3.org/1999/xlink" content-type="dwc:institutional_code" xlink:type="simple">HRP</named-content> 2090, 2091, 2094, <italic><tp:taxon-name><tp:taxon-name-part taxon-name-part-type="genus">Vanenga</tp:taxon-name-part> <tp:taxon-name-part taxon-name-part-type="species">mera</tp:taxon-name-part></tp:taxon-name></italic> Dognin Pearson det., <named-content xmlns:xlink="http://www.w3.org/1999/xlink" content-type="dwc:institutional_code" xlink:type="simple">USNM</named-content>-Mimal: 2182, <!--PageBreak-->2183 (<named-content xmlns:xlink="http://www.w3.org/1999/xlink" content-type="dwc:institutional_code" xlink:type="simple">USNM</named-content>). 3 ♂, Guapiara, Paivinha, 800 m: 2–5.V.2005, 18–21.XII.2005, 3–6.IV.2007, C. Mielke leg., Col. C. Mielke 28.580, 30.041, 32.043 (<abbrev xmlns:xlink="http://www.w3.org/1999/xlink" content-type="collection" xlink:title="Coll. of Carlos G. C. Mielke, Curitiba, Paraná, Brazil" id="ABBRID0EYFAG" xlink:type="simple">CGCM</abbrev>). 2 ♂, São José do Barreiro, Bocaina, <named-content xmlns:xlink="http://www.w3.org/1999/xlink" content-type="dwc:verbatimCoordinates" xlink:type="simple"><named-content content-type="geo-json" specific-use="{&#34;type&#34;:&#34;Point&#34;,&#34;coordinates&#34;:[-44.632500,-22.726944]}" id="NCID0EAGAG" xlink:type="simple">22°43'37"S, 44°37'57"W</named-content></named-content>, 1539 m: 2–6.I.2016, C. Mielke leg., Col. C. Mielke 31.330, 31.335, C. Mielke gen. prep. 31.330 (<abbrev xmlns:xlink="http://www.w3.org/1999/xlink" content-type="collection" xlink:title="Coll. of Carlos G. C. Mielke, Curitiba, Paraná, Brazil" id="ABBRID0EFGAG" xlink:type="simple">CGCM</abbrev>). 8 ♂, Alto da Serra [Paranapiacaba]: XI.1922, XII.1922, III.1925, II.1926, IV.1926, R. Spitz, Rothschild Bequest, B.M. 1939–1 (<named-content xmlns:xlink="http://www.w3.org/1999/xlink" content-type="dwc:institutional_code" xlink:type="simple">NHMUK</named-content>). 1 ♂, Cantareira: Coll. R. Spitz, Brit. Mus. 1962–112 (<named-content xmlns:xlink="http://www.w3.org/1999/xlink" content-type="dwc:institutional_code" xlink:type="simple">NHMUK</named-content>). 1 ♂, Ypiranga [Ipiranga]: IV.1924, R. Spitz, Rothschild Bequest, BM 1939–1 (<named-content xmlns:xlink="http://www.w3.org/1999/xlink" content-type="dwc:institutional_code" xlink:type="simple">NHMUK</named-content>). 1 ♀, Araçatuba, 450 m: 2.IV.1913, E.D. Jones, E.D. Jones Coll., Brit. Mus. 1919–295, St Laurent diss.: 7-7-16:3 (<named-content xmlns:xlink="http://www.w3.org/1999/xlink" content-type="dwc:institutional_code" xlink:type="simple">NHMUK</named-content>). <bold>Paraná</bold>: 1 ♂, Ponta Grossa: I.1956, Coleção F. Justus Jor, at light (<named-content xmlns:xlink="http://www.w3.org/1999/xlink" content-type="dwc:institutional_code" xlink:type="simple">DZUP</named-content>). 1 ♂, Foz do Iguaçu, 200 m: 16.II.1969, Moure &amp; Mielke (<named-content xmlns:xlink="http://www.w3.org/1999/xlink" content-type="dwc:institutional_code" xlink:type="simple">DZUP</named-content>). 1 ♂, Rolândia: XII.1952, Maller col., Brit. Mus. 1962–112 (<named-content xmlns:xlink="http://www.w3.org/1999/xlink" content-type="dwc:institutional_code" xlink:type="simple">NHMUK</named-content>). 10 ♂, Curitiba, Serra do Mar, Estrada de Castelhanos, 500 m: 30.XI.1997 (2 ♂), III.1998 (3 ♂), IV.1998 (5 ♂), H. Thöny leg. (<abbrev xmlns:xlink="http://www.w3.org/1999/xlink" content-type="institution" xlink:title="Museum Witt, Munich, Germany" id="ABBRID0ELIAG" xlink:type="simple">MWM</abbrev>). 1 ♂, Jaguariaíva, Parque Estadual do Cerrado <named-content xmlns:xlink="http://www.w3.org/1999/xlink" content-type="dwc:verbatimCoordinates" xlink:type="simple"><named-content content-type="geo-json" specific-use="{&#34;type&#34;:&#34;Point&#34;,&#34;coordinates&#34;:[-49.666486,-24.168050]}" id="NCID0ETIAG" xlink:type="simple">24°10'4.98"S, 49°39'59.35"W</named-content></named-content>: 28.II.2015, Andrew D. Warren leg., MV light (<abbrev xmlns:xlink="http://www.w3.org/1999/xlink" content-type="collection" xlink:title="Coll. of Andrew D. Warren, Castle Rock, Colorado, USA" id="ABBRID0E3IAG" xlink:type="simple">ADW</abbrev>). <bold>Santa Catarina</bold>: 1 ♂, Jaragua [Jaraguá do Sul]: 5.XII.1935, Fritz Hoffmann (<named-content xmlns:xlink="http://www.w3.org/1999/xlink" content-type="dwc:institutional_code" xlink:type="simple">CUIC</named-content>). 2 ♂, Blumenau: X, Br. Pohl, Cornell U. Lot 819, Sub 322, “Paratype” [blue label], <italic><tp:taxon-name><tp:taxon-name-part taxon-name-part-type="genus">Cicinnus</tp:taxon-name-part> <tp:taxon-name-part taxon-name-part-type="species">roseatincta</tp:taxon-name-part></tp:taxon-name></italic>‡ Schaus No. 697 Paratype [manuscript name], St Laurent diss.: 5-17-16:3 (<named-content xmlns:xlink="http://www.w3.org/1999/xlink" content-type="dwc:institutional_code" xlink:type="simple">CUIC</named-content>). 1 ♂, Blumenau: “671,” <named-content xmlns:xlink="http://www.w3.org/1999/xlink" content-type="dwc:institutional_code" xlink:type="simple">USNM</named-content>-Mimal: 2538 (<named-content xmlns:xlink="http://www.w3.org/1999/xlink" content-type="dwc:institutional_code" xlink:type="simple">USNM</named-content>). 1 ♀, São Bento do Sul, Rio Natal, 550 m: XI.2013, A. Rank leg., Col. C. Mielke 28.007 (<abbrev xmlns:xlink="http://www.w3.org/1999/xlink" content-type="collection" xlink:title="Coll. of Carlos G. C. Mielke, Curitiba, Paraná, Brazil" id="ABBRID0EQKAG" xlink:type="simple">CGCM</abbrev>). 2 ♂, São Bento do Sul, Serra Rio Natal, 850 m: VII.1998, XI.1998, H. Thöny leg., genitalia prep. No. 29.238, 29.239 (<abbrev xmlns:xlink="http://www.w3.org/1999/xlink" content-type="institution" xlink:title="Museum Witt, Munich, Germany" id="ABBRID0EVKAG" xlink:type="simple">MWM</abbrev>). 3 ♂, No additional locality data: F. Hoffman, <named-content xmlns:xlink="http://www.w3.org/1999/xlink" content-type="dwc:institutional_code" xlink:type="simple">USNM</named-content>-Mimal: 2534, 2535, 2537, specimen 2537 with label “<tp:taxon-name><tp:taxon-name-part taxon-name-part-type="family">Saturniidae</tp:taxon-name-part></tp:taxon-name> ?” (<named-content xmlns:xlink="http://www.w3.org/1999/xlink" content-type="dwc:institutional_code" xlink:type="simple">USNM</named-content>). 1 ♂, Hansa Humbolt [Corupá]: “10,” <named-content xmlns:xlink="http://www.w3.org/1999/xlink" content-type="dwc:institutional_code" xlink:type="simple">USNM</named-content>-Mimal: 2540, St Laurent diss.: 8-22-16:4 (<named-content xmlns:xlink="http://www.w3.org/1999/xlink" content-type="dwc:institutional_code" xlink:type="simple">USNM</named-content>). 1 ♂, Joinville, 500 m: 3.I.1989, V.O. Becker [leg.], Col. Becker 60597, <named-content xmlns:xlink="http://www.w3.org/1999/xlink" content-type="dwc:institutional_code" xlink:type="simple">USNM</named-content>-Mimal: 2176 (<named-content xmlns:xlink="http://www.w3.org/1999/xlink" content-type="dwc:institutional_code" xlink:type="simple">USNM</named-content>). <bold>Rio Grande do Sul</bold>: 5 ♂, Pelotas: 5.IV.1954, 27.III.1959, no date, C.M. Biezanko, B.M. 1954–395, 1961–209 (<named-content xmlns:xlink="http://www.w3.org/1999/xlink" content-type="dwc:institutional_code" xlink:type="simple">NHMUK</named-content>); 18.III.1953, 15.IV.1953, C.M. de Biezanko, No. 753, St Laurent diss.: 5-17-16:4 (<named-content xmlns:xlink="http://www.w3.org/1999/xlink" content-type="dwc:institutional_code" xlink:type="simple">CUIC</named-content>). 2 ♂, Guarani [das Missões]: 3.III.1932, C.M. de Biezanko, No. 753, St Laurent diss.: 2-26-16:5 (<named-content xmlns:xlink="http://www.w3.org/1999/xlink" content-type="dwc:institutional_code" xlink:type="simple">CUIC</named-content>). <bold>PARAGUAY: Guairá</bold>: 1 ♀, Villarica: XI.1927, F. Schade [leg.], Joicey Bequest, Brit. Mus. 1934–120 (<named-content xmlns:xlink="http://www.w3.org/1999/xlink" content-type="dwc:institutional_code" xlink:type="simple">NHMUK</named-content>). 1 ♀, Villarica: 18.IV.1925, F. Schade Coll., Collection Wm Schaus, <named-content xmlns:xlink="http://www.w3.org/1999/xlink" content-type="dwc:institutional_code" xlink:type="simple">USNM</named-content>-Mimal: 2541, [handwritten label in Schaus’s handwriting:] “<italic><tp:taxon-name><tp:taxon-name-part taxon-name-part-type="genus">Cicinnus</tp:taxon-name-part> <tp:taxon-name-part taxon-name-part-type="species">meroides</tp:taxon-name-part></tp:taxon-name></italic>‡ [or <italic><tp:taxon-name><tp:taxon-name-part taxon-name-part-type="species">meroidea</tp:taxon-name-part></tp:taxon-name></italic>‡] type Schaus mss” (<named-content xmlns:xlink="http://www.w3.org/1999/xlink" content-type="dwc:institutional_code" xlink:type="simple">USNM</named-content>). <bold>Caazapá</bold>: 1 ♂, Cristal, San Juan de Nepomuceno: XII.1998 (<abbrev xmlns:xlink="http://www.w3.org/1999/xlink" content-type="institution" xlink:title="Museum Witt, Munich, Germany" id="ABBRID0EYOAG" xlink:type="simple">MWM</abbrev>). <bold>Alto Paraná</bold>: 1 ♂, Reserva Biológica Limoy, <named-content xmlns:xlink="http://www.w3.org/1999/xlink" content-type="dwc:verbatimCoordinates" xlink:type="simple"><named-content content-type="geo-json" specific-use="{&#34;type&#34;:&#34;Point&#34;,&#34;coordinates&#34;:[-54.433333,-24.783333]}" id="NCID0ECPAG" xlink:type="simple">24°47'S, 54°26'W</named-content></named-content>: 17–20.IV.1986, M. Pogue &amp; M. Solis [leg.], <named-content xmlns:xlink="http://www.w3.org/1999/xlink" content-type="dwc:institutional_code" xlink:type="simple">USNM</named-content>-Mimal: 2407 (<named-content xmlns:xlink="http://www.w3.org/1999/xlink" content-type="dwc:institutional_code" xlink:type="simple">USNM</named-content>). 1 ♂, Limoy, <named-content xmlns:xlink="http://www.w3.org/1999/xlink" content-type="dwc:verbatimCoordinates" xlink:type="simple"><named-content content-type="geo-json" specific-use="{&#34;type&#34;:&#34;Point&#34;,&#34;coordinates&#34;:[-54.450000,-24.750000]}" id="NCID0E1PAG" xlink:type="simple">24°45'S, 54°27'W</named-content></named-content>, 245 m: 01–05.XI.2009, U. Drechsel [leg.] (<abbrev xmlns:xlink="http://www.w3.org/1999/xlink" content-type="collection" xlink:title="Coll. of Daniel Herbin, Garidech, France" id="ABBRID0E6PAG" xlink:type="simple">CDH</abbrev>). 1 ♂, 1 ♀, Estancia Dimas, <named-content xmlns:xlink="http://www.w3.org/1999/xlink" content-type="dwc:verbatimCoordinates" xlink:type="simple"><named-content content-type="geo-json" specific-use="{&#34;type&#34;:&#34;Point&#34;,&#34;coordinates&#34;:[-55.216667,-25.550000]}" id="NCID0EHQAG" xlink:type="simple">25°33'S, 55°13'W</named-content></named-content>, 200 m: 24–26.III.2011 (1 ♂), 26–31.I.2012 (1 ♀), U. Drechsel [leg.] (<abbrev xmlns:xlink="http://www.w3.org/1999/xlink" content-type="collection" xlink:title="Coll. of Daniel Herbin, Garidech, France" id="ABBRID0EMQAG" xlink:type="simple">CDH</abbrev>). <bold>Canindeyú</bold>: 4 ♂, Armisticio, <named-content xmlns:xlink="http://www.w3.org/1999/xlink" content-type="dwc:verbatimCoordinates" xlink:type="simple"><named-content content-type="geo-json" specific-use="{&#34;type&#34;:&#34;Point&#34;,&#34;coordinates&#34;:[-54.533333,-24.566667]}" id="NCID0EWQAG" xlink:type="simple">24°34'S, 54°32'W</named-content></named-content>, 290 m: 26–30.XI.2009, U. Drechsel [leg.] (<abbrev xmlns:xlink="http://www.w3.org/1999/xlink" content-type="collection" xlink:title="Coll. of Daniel Herbin, Garidech, France" id="ABBRID0E2QAG" xlink:type="simple">CDH</abbrev>). 1 ♂, Carapá, <named-content xmlns:xlink="http://www.w3.org/1999/xlink" content-type="dwc:verbatimCoordinates" xlink:type="simple"><named-content content-type="geo-json" specific-use="{&#34;type&#34;:&#34;Point&#34;,&#34;coordinates&#34;:[-54.383333,-24.366667]}" id="NCID0EDRAG" xlink:type="simple">24°22'S, 54°23'W</named-content></named-content>, 240 m: 1–4.IV.2009, U. Drechsel [leg.] (<abbrev xmlns:xlink="http://www.w3.org/1999/xlink" content-type="collection" xlink:title="Coll. of Daniel Herbin, Garidech, France" id="ABBRID0EIRAG" xlink:type="simple">CDH</abbrev>). <bold>Ñeembucú</bold>: 1 ♂, Zanjita, <named-content xmlns:xlink="http://www.w3.org/1999/xlink" content-type="dwc:verbatimCoordinates" xlink:type="simple"><named-content content-type="geo-json" specific-use="{&#34;type&#34;:&#34;Point&#34;,&#34;coordinates&#34;:[-57.933333,-26.050000]}" id="NCID0ESRAG" xlink:type="simple">26°03'S, 57°56'W</named-content></named-content>, 50 m: 1–3.III.2013, U. Drechsel [leg.] (<abbrev xmlns:xlink="http://www.w3.org/1999/xlink" content-type="collection" xlink:title="Coll. of Daniel Herbin, Garidech, France" id="ABBRID0EXRAG" xlink:type="simple">CDH</abbrev>). <bold>Paraguarí</bold>: 1 ♂, Mbatoví, <named-content xmlns:xlink="http://www.w3.org/1999/xlink" content-type="dwc:verbatimCoordinates" xlink:type="simple"><named-content content-type="geo-json" specific-use="{&#34;type&#34;:&#34;Point&#34;,&#34;coordinates&#34;:[-57.083333,-25.583333]}" id="NCID0EBSAG" xlink:type="simple">25°35'S, 57°05'W</named-content></named-content>, 383 m: 17–18.IV.2014, U. Drechsel [leg.], genitalia prep. D. Herbin ref. H 1120, Bc-Her4967 (<abbrev xmlns:xlink="http://www.w3.org/1999/xlink" content-type="collection" xlink:title="Coll. of Daniel Herbin, Garidech, France" id="ABBRID0EGSAG" xlink:type="simple">CDH</abbrev>). <bold>Amabay</bold>: 1 ♂, Parque nacional Cerro <!--PageBreak-->Corá, <named-content xmlns:xlink="http://www.w3.org/1999/xlink" content-type="dwc:verbatimCoordinates" xlink:type="simple"><named-content content-type="geo-json" specific-use="{&#34;type&#34;:&#34;Point&#34;,&#34;coordinates&#34;:[-56.016667,-22.650000]}" id="NCID0ESSAG" xlink:type="simple">22°39'S, 56°01'W</named-content></named-content>: 7–10.IV.1986, M. Pogue &amp; M. Solis [leg.], <named-content xmlns:xlink="http://www.w3.org/1999/xlink" content-type="dwc:institutional_code" xlink:type="simple">USNM</named-content>-Mimal: 2757, St Laurent diss.: 8-22-16:6 (<named-content xmlns:xlink="http://www.w3.org/1999/xlink" content-type="dwc:institutional_code" xlink:type="simple">USNM</named-content>). <bold>ARGENTINA: Misiones</bold>: 1 ♂, 1 ♀, Iguazu: 23–26.XI.1993, J.R., genitalia prep. no. 29.236 [♀] (<abbrev xmlns:xlink="http://www.w3.org/1999/xlink" content-type="institution" xlink:title="Museum Witt, Munich, Germany" id="ABBRID0EJTAG" xlink:type="simple">MWM</abbrev>). <bold>Santa Fe</bold>: 4 ♂, Villa Ana, Ferrocarril Provincial de Santa Fe: III.1924, K.J. Hayward [leg.], Brit. Mus. 1924–203, [genitalia] vial NHMUK010402135, NHMUK010318285 (<named-content xmlns:xlink="http://www.w3.org/1999/xlink" content-type="dwc:institutional_code" xlink:type="simple">NHMUK</named-content>). <bold>URUGUAY: Maldonado</bold>: 1 ♂, Piriápolis: 8.II.59 [interpretation of “8/11/59”], F. Penades [leg.] (<named-content xmlns:xlink="http://www.w3.org/1999/xlink" content-type="dwc:institutional_code" xlink:type="simple">NHMUK</named-content>). – All paratypes with the following yellow label: PARATYPE male/female <italic><tp:taxon-name><tp:taxon-name-part taxon-name-part-type="genus">Vanenga</tp:taxon-name-part> <tp:taxon-name-part taxon-name-part-type="species">mediorosea</tp:taxon-name-part></tp:taxon-name></italic> St Laurent and Herbin, 2017.</p></tp:treatment-sec><tp:treatment-sec sec-type="material" id="SECID0EMUAG"><title>Additional specimens examined.</title><p>[not to be included in type series] (1 ♂, 1 ♀ total) <bold>BRAZIL: Rio Grande do Sul</bold>: 1 ♂, Pelotas: 18.III.1953, C.M. de Biezanko [leg.], No. 753 (ex. <named-content xmlns:xlink="http://www.w3.org/1999/xlink" content-type="dwc:institutional_code" xlink:type="simple">CUIC</named-content> donated to <named-content xmlns:xlink="http://www.w3.org/1999/xlink" content-type="dwc:institutional_code" xlink:type="simple">CMNH</named-content>). <bold>Paraná</bold>: 1 ♀, Castro, 950 m: E.D. <!--PageBreak-->Jones, E.D. Jones Coll. Brit. Mus. 1919–295, “<italic><tp:taxon-name><tp:taxon-name-part taxon-name-part-type="genus">Perophora</tp:taxon-name-part> <tp:taxon-name-part taxon-name-part-type="species">flavirosa</tp:taxon-name-part></tp:taxon-name></italic>‡ Type ♀ D-Jones” [manuscript name], “<italic><tp:taxon-name><tp:taxon-name-part taxon-name-part-type="genus">Macessoga</tp:taxon-name-part> <tp:taxon-name-part taxon-name-part-type="species">flavirosa</tp:taxon-name-part></tp:taxon-name></italic>‡ (Jones) type genit. pr. No 9, <tp:taxon-name><tp:taxon-name-part taxon-name-part-type="family">Mimallonidae</tp:taxon-name-part></tp:taxon-name>” [genitalia prep. lost], NHMUK010354541 (<named-content xmlns:xlink="http://www.w3.org/1999/xlink" content-type="dwc:institutional_code" xlink:type="simple">NHMUK</named-content>).</p></tp:treatment-sec><tp:treatment-sec sec-type="Photo of living specimen examined" id="SECID0EFWAG"><title>Photo of living specimen examined.</title><p>[not to be included in type series] <bold>BRAZIL: Rio Grande do Sul</bold>: 1 ♂, Santa Maria, <named-content xmlns:xlink="http://www.w3.org/1999/xlink" content-type="dwc:verbatimCoordinates" xlink:type="simple"><named-content content-type="geo-json" specific-use="{&#34;type&#34;:&#34;Point&#34;,&#34;coordinates&#34;:[-53.920125,-29.697441]}" id="NCID0EQWAG" xlink:type="simple">-29.697441°, -53.920125°</named-content></named-content>, 119 m: 15.XII.2015, R.A. St. Laurent &amp; A.P.S. de Carvalho leg., at MV light (Fig. <xref ref-type="fig" rid="F2">9</xref>).</p></tp:treatment-sec><tp:treatment-sec sec-type="diagnosis" id="SECID0E4WAG"><title>Diagnosis.</title><p>For characters differentiating this new species from the previous one, see the diagnosis of <italic><tp:taxon-name><tp:taxon-name-part taxon-name-part-type="genus">Vanenga</tp:taxon-name-part> <tp:taxon-name-part taxon-name-part-type="species">mera</tp:taxon-name-part></tp:taxon-name></italic>.</p></tp:treatment-sec><tp:treatment-sec sec-type="description" id="SECID0ENXAG"><title>Description.</title><p>
            <bold>Male.</bold> <italic>Head</italic>: As for genus, varying shades of orange fading to pale tan. <italic>Thorax</italic>: Straw colored, usually with pale pink scales, darker brown-orange scales may be present on prothoracic collar. <italic>Legs</italic>: Coloration as for thorax, but usually darker orange with rosy scales, vestiture fine, tibial spurs short, curved, naked or dorsally clothed in scales. <italic>Forewing dorsum</italic>: Forewing length: 10–17 mm, avg. 13.7 mm, wingspan: 23.0–32.5 mm, avg. 27.2 mm, n = 50. Triangular, apically angled, margin nearly straight though may be barely concave or convex. Ground color pale tan-orange to gray-salmon, with varying degree of pale to strong pink coloration antemedial and medially, overall lightly speckled by dark brown petiolate scales, though petiolate scales often absent medially. Antemedial line absent or as faint brown or gray wavy mark. Postmedial line preapical, faint, straight, dark brown to black, distally curved to costa, fading after passing Rs3 or Rs4. Antemedial and medial areas concolorous, pale pink. Submarginal area always darker than medial area, usually orange-brown with diffuse gray coloration along wing margin, petiolate scales more abundant. Discal spot usually absent, though sometimes present as small, dark brown or black spot. Fringe orange-tan with light pink hue. <italic>Forewing ventrum</italic>: Similar to dorsum but coloration of medial and submarginal area more similar, more uniformly darker orange, becoming gray distally, usually also pink nearer to thorax. Discal spot always present, oblong or circular. Postmedial line may be somewhat wavy or very faint. Petiolate scales more abundant, widely dispersed. <italic>Hindwing dorsum</italic>: Rounded, coloration and patterning as for forewing dorsum, antemedial line absent, postmedial line straight, submarginal area broader than on dorsum. <italic>Hindwing ventrum</italic>: Follows same pattern as forewing ventrum, but rosier pink overall than orange, especially antemedial and medially. <italic>Abdomen</italic>: As for genus. <italic>Genitalia</italic>: (Figs <xref ref-type="fig" rid="F3">11</xref>, <xref ref-type="fig" rid="F3">12</xref>) n = 15. As for genus but uncus indented mesally when viewed laterally. Gnathos as pair of heavily sclerotized, downward angled protuberances of variable thickness and length. Valves triangular, somewhat angled distally, relatively narrow, acute. Valves with baseo-mesal indentation usually bearing small patch of heavy setae; base of valves extend well past vinculum inward into body cavity as singular bifurcated extension loosely connected to diaphragm and juxta. Juxta fused to phallus, encircling it as oddly shaped saucer with two pairs of dorsal projections superior to phallus, projections short and heavily spined. Phallus short, cylindrical, not much longer than width of juxtal saucer. Vesica bag-like, small. <bold>Female.</bold> <italic>Head</italic>: As in male but antennae much smaller overall, pectinations particularly shorter. <italic>Thorax</italic>: As in male though may be darker brown overall. <italic>Legs</italic>: As in male, but tibial spurs shorter. <italic>Forewing dorsum</italic>: Forewing length: 12.0–14.5 mm, avg. 13.9 mm, wingspan: <!--PageBreak-->26–31 mm, avg. 28.5, n = 4. Forewing broader than in male, more elongated, convex mesally, submarginal area broader, apex more acute. Coloration generally more diffuse between antemedial, medial, and submarginal areas, less distinctly bicolored. Overall darker orange-brown antemedial and medially, submarginal area lighter gray compared <!--PageBreak-->to medial area. Postmedial line usually more bowed outward than in male. <italic>Forewing ventrum</italic>: Similar to dorsum but generally paler orange. <italic>Hindwing dorsum</italic>: Coloration and pattern as for forewing dorsum. <italic>Hindwing ventrum</italic>: Follows same pattern as forewing ventrum. <italic>Abdomen</italic>: As for genus. <italic>Genitalia</italic>: (Fig. <xref ref-type="fig" rid="F4">14</xref>) n = 2. Small overall, most characters atrophied, VIII as moderately sclerotized ring, posteriorly curved, ventrally angled inward forming anteriorly directed angle with ostium at apex. Apophyses anteriores absent, apophyses posteriores elongate, but not much longer than length of extended IX. Sclerotized lamella antevaginalis absent, replaced by broad membranous area. Ductus bursae broad, bag-like. Corpus bursae narrow, elongated, more than twice length of VIII–IX. Papillae anales flattened ventrally, elongated and narrow.</p></tp:treatment-sec><tp:treatment-sec sec-type="distribution" id="SECID0ELZAG"><title>Distribution</title><p>
            <bold>(Fig. <xref ref-type="fig" rid="F5">15</xref>).</bold> This new species is broadly distributed in the Brazilian Atlantic Forest in the states of Bahia south through Espírito Santo, Rio de Janeiro, São Paulo, Paraná, Santa Catarina, and Rio Grande do Sul. <italic><tp:taxon-name><tp:taxon-name-part taxon-name-part-type="genus">Vanenga</tp:taxon-name-part> <tp:taxon-name-part taxon-name-part-type="species">mediorosea</tp:taxon-name-part></tp:taxon-name></italic> is also found in the Pampa biome of Rio Grande do Sul (Brazil) and Uruguay, and is found in neighboring Paraguay and Argentina in various habitats, particularly in inland forests (Alta Paraná) and Humid Chaco.</p></tp:treatment-sec><tp:treatment-sec sec-type="etymology" id="SECID0EC1AG"><title>Etymology.</title><p>This species is named for the pink-flushed (<italic>rosea</italic> meaning pink, Latin) medial (<italic>medio</italic> Latin) area of the forewings.</p></tp:treatment-sec><tp:treatment-sec sec-type="remarks" id="SECID0EM1AG"><title>Remarks.</title><p>As previously mentioned, <italic><tp:taxon-name><tp:taxon-name-part taxon-name-part-type="genus">Vanenga</tp:taxon-name-part> <tp:taxon-name-part taxon-name-part-type="species">mediorosea</tp:taxon-name-part></tp:taxon-name></italic> is much more commonly collected than <italic><tp:taxon-name><tp:taxon-name-part taxon-name-part-type="genus">Vanenga</tp:taxon-name-part> <tp:taxon-name-part taxon-name-part-type="species">mera</tp:taxon-name-part></tp:taxon-name></italic>, and thus the vast majority of <italic><tp:taxon-name><tp:taxon-name-part taxon-name-part-type="genus">Vanenga</tp:taxon-name-part></tp:taxon-name></italic> specimens are mislabeled as <italic><tp:taxon-name><tp:taxon-name-part taxon-name-part-type="genus">Vanenga</tp:taxon-name-part> <tp:taxon-name-part taxon-name-part-type="species">mera</tp:taxon-name-part></tp:taxon-name></italic> in major collections. Furthermore, <italic><tp:taxon-name><tp:taxon-name-part taxon-name-part-type="genus">Vanenga</tp:taxon-name-part> <tp:taxon-name-part taxon-name-part-type="species">mediorosea</tp:taxon-name-part></tp:taxon-name></italic> is often present in series in collections rather than singletons as is <italic><tp:taxon-name><tp:taxon-name-part taxon-name-part-type="genus">Vanenga</tp:taxon-name-part> <tp:taxon-name-part taxon-name-part-type="species">mera</tp:taxon-name-part></tp:taxon-name></italic>.</p><p>In performing the research necessary for this revision, we have discovered “types” of <italic><tp:taxon-name><tp:taxon-name-part taxon-name-part-type="genus">Vanenga</tp:taxon-name-part></tp:taxon-name></italic> specimens bearing manuscript names, but which were apparently never described. In the <named-content xmlns:xlink="http://www.w3.org/1999/xlink" content-type="dwc:institutional_code" xlink:type="simple">NHMUK</named-content> there is a single female specimen labeled as a type of <italic><tp:taxon-name><tp:taxon-name-part taxon-name-part-type="genus">Perophora</tp:taxon-name-part> <tp:taxon-name-part taxon-name-part-type="species">flavirosa</tp:taxon-name-part></tp:taxon-name></italic>‡ Jones from Brazil, Paraná, (Fig. <xref ref-type="fig" rid="F1">8</xref>), curated together with other females of <italic><tp:taxon-name><tp:taxon-name-part taxon-name-part-type="genus">Vanenga</tp:taxon-name-part> <tp:taxon-name-part taxon-name-part-type="species">mediorosea</tp:taxon-name-part></tp:taxon-name></italic>, and clearly this “type” belongs to the species that we describe herein. This specimen is also labeled as a “type” of <italic><tp:taxon-name><tp:taxon-name-part taxon-name-part-type="genus">Macessoga</tp:taxon-name-part> <tp:taxon-name-part taxon-name-part-type="species">flavirosa</tp:taxon-name-part></tp:taxon-name></italic>‡ (Jones). However, we are unaware of any publication using this name in either combination by Jones from the period of time when he was describing <tp:taxon-name><tp:taxon-name-part taxon-name-part-type="family">Mimallonidae</tp:taxon-name-part></tp:taxon-name>, and thus it is a manuscript name without an associated formal description. The genitalia preparation associated with this species is lost; therefore we omit it from the type series of <italic><tp:taxon-name><tp:taxon-name-part taxon-name-part-type="genus">Vanenga</tp:taxon-name-part> <tp:taxon-name-part taxon-name-part-type="species">mediorosea</tp:taxon-name-part></tp:taxon-name></italic>.</p><p>Additionally, in the <named-content xmlns:xlink="http://www.w3.org/1999/xlink" content-type="dwc:institutional_code" xlink:type="simple">CUIC</named-content> there are two specimens labeled as “paratypes” of <italic><tp:taxon-name><tp:taxon-name-part taxon-name-part-type="genus">Cicinnus</tp:taxon-name-part> <tp:taxon-name-part taxon-name-part-type="species">roseatincta</tp:taxon-name-part></tp:taxon-name></italic>‡ Schaus, apparently from prior to 1928 since Schaus did not label these as <italic><tp:taxon-name><tp:taxon-name-part taxon-name-part-type="genus">Vanenga</tp:taxon-name-part></tp:taxon-name></italic> specimens (a genus he described for <italic><tp:taxon-name><tp:taxon-name-part taxon-name-part-type="genus">Vanenga</tp:taxon-name-part> <tp:taxon-name-part taxon-name-part-type="species">mera</tp:taxon-name-part></tp:taxon-name></italic> in 1928). A holotype bearing this name has not been located. In <xref ref-type="bibr" rid="B11">Schaus (1928)</xref>, he lists <italic><tp:taxon-name><tp:taxon-name-part taxon-name-part-type="genus">Vanenga</tp:taxon-name-part> <tp:taxon-name-part taxon-name-part-type="species">mera</tp:taxon-name-part></tp:taxon-name></italic> as being present in Blumenau, Santa Catarina, Brazil, which incidentally, is the locality of these two “paratypes.” Therefore, we can infer that Schaus never formally described this species; otherwise the Brazilian specimens would not have been listed under <italic><tp:taxon-name><tp:taxon-name-part taxon-name-part-type="genus">Vanenga</tp:taxon-name-part> <tp:taxon-name-part taxon-name-part-type="species">mera</tp:taxon-name-part></tp:taxon-name></italic> in his revision. Similarly, there is a female specimen at the <named-content xmlns:xlink="http://www.w3.org/1999/xlink" content-type="dwc:institutional_code" xlink:type="simple">USNM</named-content> labeled as a “type” (in Schaus’s handwriting) of <italic><tp:taxon-name><tp:taxon-name-part taxon-name-part-type="genus">Cicinnus</tp:taxon-name-part> <tp:taxon-name-part taxon-name-part-type="species">meroides</tp:taxon-name-part></tp:taxon-name></italic>‡ (or <italic><tp:taxon-name><tp:taxon-name-part taxon-name-part-type="species">meroidea</tp:taxon-name-part></tp:taxon-name></italic>‡, the final letter is illegible, regardless in reference to “near <italic><tp:taxon-name><tp:taxon-name-part taxon-name-part-type="species">mera</tp:taxon-name-part></tp:taxon-name></italic>”). This label bears the letters “mss” subsequently written in pencil over the name. Therefore, this seems to be yet a third manuscript name associ<!--PageBreak-->ated with this species, though again, never formally described for the same reasons as mentioned previously.</p><p>If any or all of these hereby-unavailable names is/are located in the literature, it would be necessary to treat <italic><tp:taxon-name><tp:taxon-name-part taxon-name-part-type="genus">Vanenga</tp:taxon-name-part> <tp:taxon-name-part taxon-name-part-type="species">mediorosea</tp:taxon-name-part></tp:taxon-name></italic> as a synonym of the most senior name.</p><p>
            <italic><tp:taxon-name><tp:taxon-name-part taxon-name-part-type="genus">Vanenga</tp:taxon-name-part> <tp:taxon-name-part taxon-name-part-type="species">mediorosea</tp:taxon-name-part></tp:taxon-name></italic> is rather consistent in coloration and markings across its range, though occasionally some specimens are darker brown-orange submarginally and more salmon colored medially. We also note some geographic variation in the length of the gnathos protuberance, which is shorter at the northern and southern extremities of the range (Bahia and Rio Grande do Sul respectively) than centrally along the distribution, such as those from Santa Catarina and São Paulo. There seems to also be some size variation depending on elevation, with larger specimens coming from higher elevations. Two male specimens (Brazil, São Paulo, near São José do Barreiro, 1539 m) from higher elevation than all other examined material are the largest of the examined specimens (Fig. <xref ref-type="fig" rid="F1">5</xref>). Additional specimens from Salesópolis (also São Paulo state) are also quite large in comparison with lower elevation material from coastal Brazil (such as Rio de Janeiro, Maracá and Espírito Santo, Linhares for example) and Paraguay. Genitalia of specimens from various elevations however, are consistent. It is interesting to note that the higher elevation specimens are actually larger than many from lower elevations.</p><!--PageBreak--></tp:treatment-sec><tp:treatment-sec><!--Section generated to contain objects referenced in tp:taxon-treatment.--><fig id="F1" position="float" orientation="portrait"><label>Figures 1–8.</label><caption><p>
          <italic><tp:taxon-name><tp:taxon-name-part taxon-name-part-type="genus">Vanenga</tp:taxon-name-part></tp:taxon-name></italic> adults, <bold>a</bold> dorsal <bold>b</bold> ventral. <bold>1</bold> <italic><tp:taxon-name><tp:taxon-name-part taxon-name-part-type="genus">Vanenga</tp:taxon-name-part> <tp:taxon-name-part taxon-name-part-type="species">mera</tp:taxon-name-part></tp:taxon-name></italic> holotype ♂, Brazil, Pará, Óbidos (<named-content xmlns:xlink="http://www.w3.org/1999/xlink" content-type="dwc:institutional_code" xlink:type="simple">USNM</named-content>) <bold>2</bold> <italic><tp:taxon-name><tp:taxon-name-part taxon-name-part-type="genus">Vanenga</tp:taxon-name-part> <tp:taxon-name-part taxon-name-part-type="species">mera</tp:taxon-name-part></tp:taxon-name></italic> ♂, French Guiana, Route de Mana PK2 (<abbrev xmlns:xlink="http://www.w3.org/1999/xlink" content-type="collection" xlink:title="Coll. of Daniel Herbin, Garidech, France" id="ABBRID0ETPAE" xlink:type="simple">CDH</abbrev>) <bold>3</bold> <italic><tp:taxon-name><tp:taxon-name-part taxon-name-part-type="genus">Vanenga</tp:taxon-name-part> <tp:taxon-name-part taxon-name-part-type="species">mera</tp:taxon-name-part></tp:taxon-name></italic> ♀, Guyana, Tumatumari, Rio Potaro (<named-content xmlns:xlink="http://www.w3.org/1999/xlink" content-type="dwc:institutional_code" xlink:type="simple">CUIC</named-content>) <bold>4</bold> <italic><tp:taxon-name><tp:taxon-name-part taxon-name-part-type="genus">Vanenga</tp:taxon-name-part> <tp:taxon-name-part taxon-name-part-type="species">mediorosea</tp:taxon-name-part></tp:taxon-name></italic> holotype ♂, Brazil, Santa Catarina, Jaraguá do Sul (<named-content xmlns:xlink="http://www.w3.org/1999/xlink" content-type="dwc:institutional_code" xlink:type="simple">CUIC</named-content>) <bold>5</bold> <italic><tp:taxon-name><tp:taxon-name-part taxon-name-part-type="genus">Vanenga</tp:taxon-name-part> <tp:taxon-name-part taxon-name-part-type="species">mediorosea</tp:taxon-name-part></tp:taxon-name></italic> paratype ♂, Brazil, São Paulo, São José do Barreiro, Bocaina, 1539 m (<abbrev xmlns:xlink="http://www.w3.org/1999/xlink" content-type="collection" xlink:title="Coll. of Carlos G. C. Mielke, Curitiba, Paraná, Brazil" id="ABBRID0EMRAE" xlink:type="simple">CGCM</abbrev>) <bold>6</bold> <italic><tp:taxon-name><tp:taxon-name-part taxon-name-part-type="genus">Vanenga</tp:taxon-name-part> <tp:taxon-name-part taxon-name-part-type="species">mediorosea</tp:taxon-name-part></tp:taxon-name></italic> paratype ♀, Argentina, Misiones, Iguazu (<abbrev xmlns:xlink="http://www.w3.org/1999/xlink" content-type="institution" xlink:title="Museum Witt, Munich, Germany" id="ABBRID0E4RAE" xlink:type="simple">MWM</abbrev>) <bold>7</bold> <italic><tp:taxon-name><tp:taxon-name-part taxon-name-part-type="genus">Vanenga</tp:taxon-name-part> <tp:taxon-name-part taxon-name-part-type="species">mediorosea</tp:taxon-name-part></tp:taxon-name></italic> paratype ♀, Brazil, Santa Catarina, São Bento do Sul, Rio Natal, 550 m (<abbrev xmlns:xlink="http://www.w3.org/1999/xlink" content-type="collection" xlink:title="Coll. of Carlos G. C. Mielke, Curitiba, Paraná, Brazil" id="ABBRID0EOSAE" xlink:type="simple">CGCM</abbrev>) <bold>8</bold> <italic><tp:taxon-name><tp:taxon-name-part taxon-name-part-type="genus">Vanenga</tp:taxon-name-part> <tp:taxon-name-part taxon-name-part-type="species">mediorosea</tp:taxon-name-part></tp:taxon-name></italic> ♀, “type” of <italic><tp:taxon-name><tp:taxon-name-part taxon-name-part-type="genus">Macessoga</tp:taxon-name-part> <tp:taxon-name-part taxon-name-part-type="species">flavirosa</tp:taxon-name-part></tp:taxon-name></italic>‡ Jones (manuscript name), Brazil, Paraná, Castro (<named-content xmlns:xlink="http://www.w3.org/1999/xlink" content-type="dwc:institutional_code" xlink:type="simple">NHMUK</named-content>). Scale bar: 1 cm.</p></caption><graphic xmlns:xlink="http://www.w3.org/1999/xlink" xlink:href="zookeys-644-089-g001.jpg" position="float" orientation="portrait" xlink:type="simple" id="oo_117689.jpg"/></fig><fig id="F2" position="float" orientation="portrait"><label>Figure 9.</label><caption><p>
          <italic><tp:taxon-name><tp:taxon-name-part taxon-name-part-type="genus">Vanenga</tp:taxon-name-part> <tp:taxon-name-part taxon-name-part-type="species">mediorosea</tp:taxon-name-part></tp:taxon-name></italic> ♂, Brazil, Rio Grande do Sul, Santa Maria, 15.XII.2015, at MV light, photo R. St Laurent (specimen not collected).</p></caption><graphic xmlns:xlink="http://www.w3.org/1999/xlink" xlink:href="zookeys-644-089-g002.jpg" position="float" orientation="portrait" xlink:type="simple" id="oo_117690.jpg"/></fig><fig id="F3" position="float" orientation="portrait"><label>Figures 10–12.</label><caption><p>
          <italic><tp:taxon-name><tp:taxon-name-part taxon-name-part-type="genus">Vanenga</tp:taxon-name-part></tp:taxon-name></italic> male genitalia, <bold>a</bold> ventral <bold>b</bold> lateral <bold>c</bold> phallus. <bold>10</bold> <italic><tp:taxon-name><tp:taxon-name-part taxon-name-part-type="genus">Vanenga</tp:taxon-name-part> <tp:taxon-name-part taxon-name-part-type="species">mera</tp:taxon-name-part></tp:taxon-name></italic>, Guyana, Tumatumari, St Laurent diss.: 7-7-16:2 (<named-content xmlns:xlink="http://www.w3.org/1999/xlink" content-type="dwc:institutional_code" xlink:type="simple">NHMUK</named-content>) <bold>11</bold> <italic><tp:taxon-name><tp:taxon-name-part taxon-name-part-type="genus">Vanenga</tp:taxon-name-part> <tp:taxon-name-part taxon-name-part-type="species">mediorosea</tp:taxon-name-part></tp:taxon-name></italic> holotype, Brazil, Santa Catarina, Jaraguá do Sul, St Laurent diss.: 5-17-16:1 (<named-content xmlns:xlink="http://www.w3.org/1999/xlink" content-type="dwc:institutional_code" xlink:type="simple">CUIC</named-content>) <bold>12</bold> <italic><tp:taxon-name><tp:taxon-name-part taxon-name-part-type="genus">Vanenga</tp:taxon-name-part> <tp:taxon-name-part taxon-name-part-type="species">mediorosea</tp:taxon-name-part></tp:taxon-name></italic> paratype, Brazil, Rio Grande do Sul, Guarani das Missões, St Laurent diss.: 2-26-16:5 (<named-content xmlns:xlink="http://www.w3.org/1999/xlink" content-type="dwc:institutional_code" xlink:type="simple">CUIC</named-content>). Scale bar: 1 mm.</p></caption><graphic xmlns:xlink="http://www.w3.org/1999/xlink" xlink:href="zookeys-644-089-g003.jpg" position="float" orientation="portrait" xlink:type="simple" id="oo_117691.jpg"/></fig><fig id="F4" position="float" orientation="portrait"><label>Figures 13, 14.</label><caption><p>
          <italic><tp:taxon-name><tp:taxon-name-part taxon-name-part-type="genus">Vanenga</tp:taxon-name-part></tp:taxon-name></italic> female genitalia. <bold>13</bold> <italic><tp:taxon-name><tp:taxon-name-part taxon-name-part-type="genus">Vanenga</tp:taxon-name-part> <tp:taxon-name-part taxon-name-part-type="species">mera</tp:taxon-name-part></tp:taxon-name></italic> Guyana, Tumatumari, Rio Potaro, St Laurent diss.: 5-17-16:5 (<named-content xmlns:xlink="http://www.w3.org/1999/xlink" content-type="dwc:institutional_code" xlink:type="simple">CUIC</named-content>) <bold>14</bold> <italic><tp:taxon-name><tp:taxon-name-part taxon-name-part-type="genus">Vanenga</tp:taxon-name-part> <tp:taxon-name-part taxon-name-part-type="species">mediorosea</tp:taxon-name-part></tp:taxon-name></italic> paratype, Argentina, Missiones, Iguazu, genitalia prep. No. 29.236 (<abbrev xmlns:xlink="http://www.w3.org/1999/xlink" content-type="institution" xlink:title="Museum Witt, Munich, Germany" id="ABBRID0EWYAE" xlink:type="simple">MWM</abbrev>). Scale bar: 1 mm.</p></caption><graphic xmlns:xlink="http://www.w3.org/1999/xlink" xlink:href="zookeys-644-089-g004.jpg" position="float" orientation="portrait" xlink:type="simple" id="oo_117692.jpg"/></fig><fig id="F5" position="float" orientation="portrait"><label>Figure 15.</label><caption><p>Known distribution of <italic><tp:taxon-name><tp:taxon-name-part taxon-name-part-type="genus">Vanenga</tp:taxon-name-part></tp:taxon-name></italic>.</p></caption><graphic xmlns:xlink="http://www.w3.org/1999/xlink" xlink:href="zookeys-644-089-g005.jpg" position="float" orientation="portrait" xlink:type="simple" id="oo_117693.jpg"/></fig></tp:treatment-sec><ref-list><ref id="B11"><mixed-citation xmlns:xlink="http://www.w3.org/1999/xlink" xlink:type="simple">
          <person-group><name name-style="western"><surname>Schaus</surname><given-names>W</given-names></name></person-group> (<year>1928</year>) <article-title>Familie <tp:taxon-name><tp:taxon-name-part taxon-name-part-type="family">Mimallonidae</tp:taxon-name-part></tp:taxon-name>.</article-title> In: <person-group><name name-style="western"><surname>Seitz</surname><given-names>A</given-names></name></person-group> (<role>Ed.</role>) <source>Die Gross-Schmetterlinge der Erde. 6. Die amerikanischen Spinner und Schwärmer</source>. <publisher-name>A. Kernen</publisher-name>, <publisher-loc>Stuttgart</publisher-loc>, <fpage>635</fpage>–<lpage>672</lpage>.</mixed-citation></ref></ref-list></tp:taxon-treatment>
